# Supplementary material for: Integrated analysis of miRNAs and mRNA profiling reveals the potential roles of miRNAs in sheep hair follicle development
Source: BMC Genomics. 2022 Oct 22;23:722. doi: 10.1186/s12864-022-08954-2 (PMC9588206; doi:10.1186/s12864-022-08954-2)
Supplement: Supplementary file 1 — Additional file 1: Table S1. Result Statistics of miRNA Genome Comparison. [file 12864_2022_8954_MOESM1_ESM.xlsx]

## Sheet: Sheet1
	Table S1. Result Statistics of miRNA Genome Comparison
	Sample.ID	Total Reads	Clean Data	Clean ratio	Q30（%）
	x1	29666341	25899484	0.87	77.33
	x2	24974711	21961479	0.87	77.52
	x3	28471352	25769243	0.9	77.49
	x4	24321954	21962952	0.9	77.82
	x5	18106299	15906719	0.87	77.67
	x6	26404495	24141395	0.91	77.73
	x7	28068330	24461486	0.87	76.89
	x8	25541472	23128400	0.9	77.43
	x9	28843735	25872484	0.89	77.93
	x10	27473186	24626693	0.89	77.58
	x11	19569851	17103389	0.87	77.97
	x12	30457552	27016560	0.88	77.57
	x13	29304707	24189689	0.82	75.62
	x14	29697242	25140062	0.84	75.21
	x15	32541127	27446977	0.84	75.49
	x16	24530754	20214440	0.82	76.84
	x17	19458680	15772450	0.81	76.97
	x18	22198177	18541557	0.83	76.84
