# Supplementary material for: Integrated analysis of miRNAs and mRNA profiling reveals the potential roles of miRNAs in sheep hair follicle development
Source: BMC Genomics. 2022 Oct 22;23:722. doi: 10.1186/s12864-022-08954-2 (PMC9588206; doi:10.1186/s12864-022-08954-2)
Supplement: Supplementary file 6 — Additional file 6: Table S2. Primer sequence. [file 12864_2022_8954_MOESM6_ESM.xlsx]

## Sheet: Sheet1
	Table S2. Primer sequence
	ID	Primer(5’-3’)
	oar-miR-433-5p	F: CGCGtacggtgagcctgtcattgttca
	oar-miR-433-3p	F: CCGatcatgatgggctcctcggtgt
	oar-miR-29b	F: CGCCGCGCGtagcaccatttgaaat
	oar-miR-29a	F: CGCGCGtagcaccatctgaaatcggtt
	oar-miR-154b-5p	F: CCGagaggtcttccatggtgcattcg
	oar-miR-154a-5p	F: CGCCGtaggttatccgtgtagccttcg
	oar-miR-133	F: CGttggtccccttcaaccagctgt
	oar-miR-148a	F: GCGCGCtcagtgcactacagaact
	oar-miR-23b	F: CGCGCGatcacattgccagggatt
	U6	F: CTCGCTTCGGCAGCACA
		R: AACGCTTCACGAATTTGCGT
